# Supplementary material for: Circulating miRNome of Trachemysscripta after elective gonadectomy under general anesthesia
Source: Sci Rep. 2021 Jul 19;11:14712. doi: 10.1038/s41598-021-94113-8 (PMC8289937; doi:10.1038/s41598-021-94113-8)
Supplement: Supplementary file 1 — Supplementary Information. [file 41598_2021_94113_MOESM1_ESM.xlsx]

## Sheet: Foglio1
Table S1. Sequencing results. T0= 24h pre-surgery; T1= 2.5h post-surgery; T2: 36h post-surgery. cpi:Chrysemis picta.
Patient	Time point	input reads	reads with adapter	%	reads passed (>14nt)	%	mapped reads vs cpi	%
1	T0	14,409,311	14,327,671	99.4	9,339,126	64.8	317532	3.40
1	T1	9,493,001	9,434,070	99.4	3,729,112	39.3	192619	5.17
1	T2	2,558,535	2,543,596	99.4	999.268	39.1	131845	13.19
2	T0	3,699,274	3,682,581	99.5	1,200,415	32.5	46931	3.91
2	T1	4,780,436	4,756,575	99.5	1,962,418	41.1	93805	4.78
2	T2	14,780,854	14,698,360	99.4	8,860,496	59.9	522300	5.89
3	T0	10,635,300	10,563,394	99.3	4,063,494	38.2	200715	4.94
3	T1	6,618,527	6,574,692	99.3	864.926	13.1	34419	3.98
3	T2	2,084,791	2,072,462	99.4	182.606	8.8	5826	3.19
4	T0	7,030,031	6,994,911	99.5	1,201,060	17.1	40404	3.36
4	T1	7,932,573	7,885,758	99.4	1,608,577	20.3	84559	5.26
4	T2	6,596,987	6,558,945	99.4	1,773,892	26.9	62620	3.53
5	T0	28,698,095	28,196,395	98.3	26,665,830	92.9	268036	1.01
5	T1	4,969,738	4,917,591	99	3,485,833	70.1	49934	1.43
5	T2	17,609,546	17,423,373	98.9	16,242,352	92.2	181693	1.12
6	T0	16,358,081	15,900,212	97.2	14,679,305	89.7	215231	1.47
6	T1	14,428,716	14,146,408	98	12,806,344	88.8	158125	1.23
6	T2	12,214,699	12,064,630	98.8	10,860,194	88.9	80173	0.74
7	T0	3,313,908	3,287,829	99.2	2,778,514	83.8	51100	1.84
7	T1	7,714,531	7,666,899	99.4	7,114,822	92.2	229242	3.22
7	T2	19,992,638	19,821,042	99.1	19,252,866	96.3	292237	1.52
8	T0	11,763,492	11,512,416	97.9	10,793,532	91.8	59836	0.55
8	T1	23,662,028	23,377,318	98.8	22,775,038	96.3	187697	0.82
8	T2	6,899,400	6,770,384	98.1	6,581,127	95.4	61054	0.93
